# Supplementary material for: An Efficient Way to Screen Inhibitors of Energy-Coupling Factor (ECF) Transporters in a Bacterial Uptake Assay
Source: Int J Mol Sci. 2022 Feb 27;23(5):2637. doi: 10.3390/ijms23052637 (PMC8910649; doi:10.3390/ijms23052637)
Supplement: Supplementary file 1 [file ijms-23-02637-s001.zip]

Archive with 1 entries (1 files):
- ijms-1600130-SI.pdf
